# Supplementary material for: Approaches to organic sweet potato cultivation: managing nematodes, pests, and soil health with winter cover crops and biopesticides
Source: Front Plant Sci. 2025 Nov 20;16:1693056. doi: 10.3389/fpls.2025.1693056 (PMC12676265; doi:10.3389/fpls.2025.1693056)
Supplement: Supplementary file 1 [file Table1.xlsx]

## Sheet: NC
plot	location	year	cover	rep	timing	RKN	bacterial	fungal	predator	solvitappm	Total Living Microbial Biomass, PLFA ng/g	Functional Group Diversity Index	Total Bacteria, PLFA ng/g	Total Bacteria, % of Tot. Biomass	Gram Pos Others, PLFA ng/g	Gram Pos Others, % of Tot. Biomass	Actinomycetes, PLFA ng/g	Actinomycetes, % of Tot. Biomass	Gram Neg Others, PLFA ng/g	Gram Neg Others, % of Tot. Biomass	Total Fungi, PLFA ng/g	Total Fungi, % of Tot. Biomass	Arbuscular Mycorrhizal Fungi, PLFA ng/g	Arbuscular Mycorrhizal Fungi, % of Tot. Biomass	Saprophytic Fungi, PLFA ng/g	Saprophytic Fungi, % of Tot. Biomass	Protozoa, PLFA ng/g	Protozoa, % of Tot. Biomass	Undifferentiated, PLFA ng/g	Undifferentiated, % of Tot. Biomass	Fungi:Bacteria	Protozoa:Bacteria	Gram+:Gram-	Sat:Unsat	Mono:Poly	Pre 16:Cyclo 17	Pre 18:Cyclo 19	trtj_count	trtj_weight	trtcount_1	trtweight_1	trtca_count	trtca_weight	trtcu_count	trtcu_weight	trtmar_weight	trtj_a	trto_a	trtca_a
101	NC	2022	fallow	1	plant	64	115	90	0	38.8	1935.16	1.358	996.28	51.48	464.19	23.99	185.9	9.61	346.19	17.89	133.11	6.88	62.03	3.21	71.09	3.67	0	0	805.77	41.64	0.1336	All Bact	1.8779	2.5472	76.3084	All Pre16:1	12.8885	0	0	6	5.77	15	3.62	21	1.78	9.39	0	1675.61	1051.25
102	NC	2022	rye	1	plant	26	386	335	0	27.5	3193.05	1.429	1387.99	43.47	585.75	18.34	293.62	9.2	508.61	15.93	239.58	7.5	98.4	3.08	141.18	4.42	1.92	0.06	1563.57	48.97	0.1726	0.0014	1.729	2.326	7.5148	All Pre16:1	10.3046	2	4.64	11	11.5	31	13.1	18	2.47	29.24	1347.46	3339.6	3804.24
103	NC	2022	clover	1	plant	129	850	489	0	15.2	3114.1	1.412	1644.2	52.8	683.13	21.94	334.75	10.75	626.31	20.11	259.61	8.34	114.66	3.68	144.95	4.65	2.22	0.07	1208.07	38.79	0.1579	0.0014	1.6252	2.1358	29.6454	All Pre16:1	18.9698	3	7.69	16	14.42	12	2.98	35	3.22	25.09	2233.18	4187.57	865.392
104	NC	2022	radish	1	plant	155	695	77	0	58.1	3255.9	1.346	1411.85	43.36	702.37	21.57	91.3	2.8	618.18	18.99	300.13	9.22	118.79	3.65	181.34	5.57	12.63	0.39	1531.3	47.03	0.2126	0.0089	1.2839	1.4646	21.2192	All Pre16:1	11.8861	1	1.86	15	13.61	14	4.22	13	1.37	19.69	540.144	3952.34	1225.49
105	NC	2022	wheat	1	plant	77	464	232	0	54.5	1949.34	1.379	738.61	37.89	371.93	19.08	61.09	3.13	305.59	15.68	206.16	10.58	66.56	3.41	139.6	7.16	0	0	1004.57	51.53	0.2791	All Bact	1.417	1.4856	25.014	5.06	4.9935	3	6.46	13	9.5	16	5.25	12	1.74	21.21	1875.98	2758.8	1524.6
106	NC	2022	mix	1	plant	155	1082	232	0	58.1	2693.84	1.314	1126.76	41.83	521.26	19.35	65.67	2.44	539.83	20.04	248.28	9.22	113.09	4.2	135.18	5.02	0	0	1318.81	48.96	0.2203	All Bact	1.0873	1.5405	55.265	All Pre16:1	14.1115	0	0	11	7.81	18	5.89	17	1.91	13.7	0	2268.02	1710.46
201	NC	2022	clover	2	plant	0	309	232	0	10.7	2476.42	1.268	1052.15	42.49	546.43	22.07	62.05	2.51	443.67	17.92	187.86	7.59	81.49	3.29	106.37	4.3	0	0	1236.41	49.93	0.1785	All Bact	1.3715	1.6698	46.0424	All Pre16:1	18.1161	4	8.14	19	18.44	22	6.38	33	2.84	32.96	2363.86	5354.98	1852.75
202	NC	2022	mix	2	plant	0	1004	386	0	58.1	3930.57	1.298	1687.74	42.94	833.41	21.2	101.76	2.59	752.57	19.15	337.11	8.58	127.96	3.26	209.15	5.32	1.78	0.05	1903.94	48.44	0.1997	0.0011	1.2426	1.6349	10.4131	All Pre16:1	21.8312	4	11.62	14	10.99	19	8.35	65	6.29	30.96	3374.45	3191.5	2424.84
203	NC	2022	wheat	2	plant	77	773	309	0	34.7	2530.64	1.287	1020.59	40.33	514.14	20.32	62.25	2.46	444.2	17.55	196.15	7.75	80.11	3.17	116.03	4.59	0	0	1313.9	51.92	0.1922	All Bact	1.2976	1.6802	31.4469	All Pre16:1	19.6629	2	5.58	11	10.66	4	1.02	31	3.2	17.26	1620.43	3095.66	296.208
204	NC	2022	rye	2	plant	155	464	618	0	69.9	3039.23	1.304	1346.6	44.31	679.06	22.34	78.54	2.58	589	19.38	280.77	9.24	91.52	3.01	189.25	6.23	3.59	0.12	1408.27	46.34	0.2085	0.0027	1.2863	1.3938	21.5484	All Pre16:1	10.6717	3	6.81	20	20.04	24	7.11	27	2.1	33.96	1977.62	5819.62	2064.74
205	NC	2022	fallow	2	plant	77	464	155	0	27.5	2321.48	1.352	936.63	40.35	507.57	21.86	72.69	3.13	356.37	15.35	221.51	9.54	77.18	3.32	144.33	6.22	2.87	0.12	1160.47	49.99	0.2365	0.0031	1.6283	1.6711	32.8469	3.6182	2.9222	1	2.91	7	8.69	7	1.97	9	1.31	13.57	845.064	2523.58	572.088
206	NC	2022	radish	2	plant	0	541	232	0	10.7	3103.73	1.365	1326.92	42.75	704.38	22.69	98.47	3.17	524.07	16.89	320.91	10.34	124	4	196.91	6.34	6.38	0.21	1449.53	46.7	0.2418	0.0048	1.5319	1.495	29.3191	3.2742	3.1146	1	3.44	10	8.88	23	6.39	20	1.96	18.71	998.976	2578.75	1855.66
301	NC	2022	radish	3	plant	77	232	464	0	24.6	2139.82	1.301	966.14	45.15	480.38	22.45	62.77	2.93	422.99	19.77	181.29	8.47	74.19	3.47	107.11	5.01	2.06	0.1	990.32	46.28	0.1876	0.0021	1.2841	1.4044	54.8488	All Pre16:1	21.7141	1	1.93	21	19.9	38	13.39	56	5.05	35.22	560.472	5778.96	3888.46
302	NC	2022	wheat	3	plant	77	386	155	0	58.1	2968.13	1.35	1280.4	43.14	656.92	22.13	75.95	2.56	547.53	18.45	315.52	10.63	124.08	4.18	191.44	6.45	6.11	0.21	1366.1	46.03	0.2464	0.0048	1.3385	1.3648	21.7602	All Pre16:1	10.8658	3	10.08	9	8.78	25	9.65	54	5.2	28.51	2927.23	2549.71	2802.36
303	NC	2022	fallow	3	plant	0	309	155	0	20.2	2811.24	1.365	1153	41.01	616.03	21.91	69.2	2.46	467.76	16.64	311.77	11.09	113.14	4.02	198.63	7.07	6.78	0.24	1339.69	47.65	0.2704	0.0059	1.4649	1.4275	22.7987	All Pre16:1	4.7874	2	4.96	17	15.56	14	4.28	21	3.03	24.8	1440.38	4518.62	1242.91
304	NC	2022	mix	3	plant	0	1159	464	0	17.5	2702.7	1.332	1218.11	45.07	596.47	22.07	81.79	3.03	539.85	19.97	259.7	9.61	96.65	3.58	163.04	6.03	4.25	0.16	1220.64	45.16	0.2132	0.0035	1.2564	1.3571	34.447	All Pre16:1	16.0843	5	10.24	13	10.34	22	6.7	43	4.61	27.28	2973.7	3002.74	1945.68
305	NC	2022	clover	3	plant	155	541	232	0	21.5	3176.42	1.374	1395.58	43.94	698.28	21.98	95.98	3.02	601.32	18.93	349.28	11	141.13	4.44	208.15	6.55	8.23	0.26	1423.33	44.81	0.2503	0.0059	1.3209	1.3461	28.7841	All Pre16:1	6.7281	3	9.93	9	7.11	19	5.72	59	4.91	22.76	2883.67	2064.74	1661.09
306	NC	2022	rye	3	plant	0	464	309	0	37.4	2914.99	1.356	1248.54	42.83	627.4	21.52	80.24	2.75	540.89	18.56	306.18	10.5	115.64	3.97	190.55	6.54	5.43	0.19	1354.83	46.48	0.2452	0.0044	1.3083	1.4092	27.0877	All Pre16:1	7.5844	3	5.3	10	9.3	17	6.5	23	3.28	21.1	1539.12	2700.72	1887.6
401	NC	2022	rye	4	plant	77	541	77	0	17	2845.72	1.365	1235.58	43.42	629.68	22.13	83.14	2.92	522.76	18.37	294	10.33	122.87	4.32	171.13	6.01	8.34	0.29	1307.8	45.96	0.2379	0.0068	1.3636	1.4053	33.2105	All Pre16:1	8.5807	0	0	21	18.06	25	9.25	40	4.52	27.31	0	5244.62	2686.2
402	NC	2022	clover	4	plant	0	773	232	0	56.3	3525.01	1.389	1473.07	41.79	712.4	20.21	96.83	2.75	663.84	18.83	412.51	11.7	168.74	4.79	243.77	6.92	7.67	0.22	1631.76	46.29	0.28	0.0052	1.219	1.2535	43.7335	All Pre16:1	6.8167	5	10.53	12	10.65	29	11.11	58	5.22	32.29	3057.91	3092.76	3226.34
403	NC	2022	radish	4	plant	77	464	309	0	10.1	2823.37	1.45	1485.27	52.61	609.96	21.6	329.8	11.68	545.51	19.32	256.02	9.07	131.63	4.66	124.39	4.41	6.76	0.24	1075.32	38.09	0.1724	0.0045	1.7227	2.0359	58.6854	All Pre16:1	15.6675	4	7.45	18	15.41	45	13.72	37	3.11	36.58	2163.48	4475.06	3984.29
404	NC	2022	wheat	4	plant	0	541	464	0	42.8	4454.06	1.348	2032.28	45.63	980.03	22	117.18	2.63	935.07	20.99	478.84	10.75	188.18	4.22	290.67	6.53	13.31	0.3	1929.63	43.32	0.2356	0.0065	1.1734	1.281	20.5646	All Pre16:1	20.4023	4	7.97	14	11.82	23	8.59	46	4.62	28.38	2314.49	3432.53	2494.54
405	NC	2022	mix	4	plant	0	1931	541	0	44.2	3456.17	1.444	1831.72	53	814.12	23.56	382.95	11.08	634.64	18.36	341.91	9.89	128.96	3.73	212.94	6.16	6.51	0.19	1276.04	36.92	0.1867	0.0036	1.8862	2.0001	19.0502	All Pre16:1	17.7049	6	13.6	14	12.45	27	7.79	14	1.13	33.84	3949.44	3615.48	2262.22
406	NC	2022	fallow	4	plant	0	77	77	0	47.8	2975.47	1.343	1258.3	42.29	671.87	22.58	82.33	2.77	504.09	16.94	288.32	9.69	118.42	3.98	169.89	5.71	5.99	0.2	1422.87	47.82	0.2291	0.0048	1.4962	1.4026	30.0378	All Pre16:1	9.3239	3	6.93	11	13.54	21	9.87	16	1.57	30.34	2012.47	3932.02	2866.25
501	NC	2022	fallow	5	plant	0	77	155	0	38.8	3015.75	1.306	1352.68	44.85	722.86	23.97	93.98	3.12	535.84	17.77	259.58	8.61	100.75	3.34	158.83	5.27	3.54	0.12	1399.94	46.42	0.1919	0.0026	1.5244	1.4352	41.4948	All Pre16:1	9.6252	0	0	9	7.4	11	4.31	39	3.1	11.71	0	2148.96	1251.62
502	NC	2022	rye	5	plant	0	232	155	0	50.9	3985.33	1.358	1705.91	42.8	876.25	21.99	106.02	2.66	723.64	18.16	423.39	10.62	191.97	4.82	231.41	5.81	7.36	0.18	1848.67	46.39	0.2482	0.0043	1.3574	1.4511	29.4728	All Pre16:1	8.6306	3	5.27	14	11.44	26	7.44	35	3.89	24.15	1530.41	3322.18	2160.58
503	NC	2022	clover	5	plant	77	0	386	0	19.4	2190.56	1.359	932.11	42.55	490.15	22.38	60.74	2.77	381.22	17.4	228.25	10.42	95.39	4.35	132.86	6.06	4.86	0.22	1025.34	46.81	0.2449	0.0052	1.4451	1.417	26.0481	All Pre16:1	8.0742	1	2.22	11	10.19	25	7.4	8	0.62	19.81	644.688	2959.18	2148.96
504	NC	2022	radish	5	plant	0	309	155	0	11.1	3145.55	1.471	1610.65	51.2	732.56	23.29	348.57	11.08	529.51	16.83	338.36	10.76	128.46	4.08	209.89	6.67	8.63	0.27	1187.92	37.77	0.2101	0.0054	2.0418	2.0023	16.6921	All Pre16:1	10.2024	0	0	18	14.05	31	7.94	31	3.1	21.99	0	4080.12	2305.78
505	NC	2022	wheat	5	plant	0	155	232	0	40.1	2844.31	1.345	1184.15	41.63	625.89	22	79.56	2.8	478.7	16.83	268.37	9.44	108.89	3.83	159.48	5.61	5.61	0.2	1386.19	48.74	0.2266	0.0047	1.4737	1.4939	35.4141	All Pre16:1	9.0259	1	1.59	17	14.18	47	14.75	21	1.75	30.52	461.736	4117.87	4283.4
506	NC	2022	mix	5	plant	77	464	386	0	30.5	1568	1.349	617.02	39.35	307.65	19.62	38.15	2.43	271.22	17.3	158.94	10.14	73.9	4.71	85.04	5.42	0	0	792.04	50.51	0.2576	All Bact	1.275	1.5457	75.1281	All Pre16:1	11.6281	1	1.77	13	12.58	27	9.67	26	2.5	24.02	514.008	3653.23	2808.17
101	NC	2022	fallow	1	30dap	0	232	26	0	50.9	3545.3	1.295	1143.25	32.25	614.8	17.34	70.97	2	457.48	12.9	225.72	6.37	79.57	2.24	146.15	4.12	2.8	0.08	2173.53	61.31	0.1974	0.0024	1.499	2.6269	24.4227	All Pre16:1	All Pre18:1
102	NC	2022	rye	1	30dap	0	103	77	0	49.6	2427.71	1.244	1135.85	46.79	589.76	24.29	205.15	8.45	340.94	14.04	89.92	3.7	26.96	1.11	62.96	2.59	0	0	1201.95	49.51	0.0792	All Bact	2.3315	3.619	146.462	None Found	All Pre18:1
103	NC	2022	clover	1	30dap	0	206	26	0	69.9	5041.5	1.31	1770.26	35.11	817.94	16.22	88.69	1.76	863.64	17.13	380.17	7.54	170.74	3.39	209.43	4.15	6.21	0.12	2884.86	57.22	0.2148	0.0035	1.0498	2.091	31.7768	All Pre16:1	20.0793
104	NC	2022	radish	1	30dap	26	258	52	0	44.2	4540.09	1.226	1422.84	31.34	818.61	18.03	85.7	1.89	518.54	11.42	208.96	4.6	94.82	2.09	114.14	2.51	2.46	0.05	2905.84	64	0.1469	0.0017	1.744	2.933	64.0648	All Pre16:1	16.4201
105	NC	2022	wheat	1	30dap	0	412	77	0	49.6	5441.28	1.247	2043.09	37.55	1057.93	19.44	115.21	2.12	869.95	15.99	324.54	5.96	175.8	3.23	148.73	2.73	1.84	0.03	3071.82	56.45	0.1588	0.0009	1.3485	2.4407	46.1519	All Pre16:1	17.7487
106	NC	2022	mix	1	30dap	0	258	26	0	85.5	5075.67	1.37	1965.07	38.72	1072.47	21.13	110.97	2.19	781.63	15.4	542.46	10.69	199.21	3.92	343.25	6.76	17.24	0.34	2550.9	50.26	0.276	0.0088	1.5141	1.715	14.2803	5.655	5.7695
201	NC	2022	clover	2	30dap	0	798	77	0	98.1	3193.93	1.245	1308.63	40.97	702.61	22	68.66	2.15	537.36	16.82	218.52	6.84	74.8	2.34	143.72	4.5	2.61	0.08	1664.17	52.1	0.167	0.002	1.4353	1.8849	34.3755	All Pre16:1	28.8475
202	NC	2022	mix	2	30dap	0	335	52	0	143	3182.41	1.229	1240.33	38.97	680.84	21.39	67.68	2.13	491.81	15.45	194.59	6.11	109.68	3.45	84.91	2.67	0	0	1747.49	54.91	0.1569	All Bact	1.522	2.1371	75.6385	All Pre16:1	All Pre18:1
203	NC	2022	wheat	2	30dap	26	464	103	0	94.9	4101.11	1.291	1543.46	37.64	847.29	20.66	87.39	2.13	608.78	14.84	301.17	7.34	158.07	3.85	143.1	3.49	4.76	0.12	2251.72	54.91	0.1951	0.0031	1.5353	2.0589	55.4529	All Pre16:1	All Pre18:1
204	NC	2022	rye	2	30dap	0	541	26	0	79.2	3955.32	1.271	1462.49	36.98	837.59	21.18	88.38	2.23	536.52	13.56	263.64	6.67	120.91	3.06	142.73	3.61	3.55	0.09	2225.65	56.27	0.1803	0.0024	1.7259	2.1902	35.0392	All Pre16:1	All Pre18:1
205	NC	2022	fallow	2	30dap	0	180	26	0	58.1	3470.72	1.312	1442.04	41.55	735.99	21.21	260.11	7.49	445.94	12.85	163.78	4.72	85.59	2.47	78.19	2.25	0	0	1864.9	53.73	0.1136	All Bact	2.2337	3.7539	103.65	All Pre16:1	20.227
206	NC	2022	radish	2	30dap	0	283	52	0	69.9	3336.34	1.336	1492.98	44.75	709.16	21.26	334.93	10.04	448.9	13.45	165.88	4.97	60.76	1.82	105.12	3.15	0	0	1677.48	50.28	0.1111	All Bact	2.3259	3.6392	53.4802	All Pre16:1	17.873
301	NC	2022	radish	3	30dap	0	438	77	0	98.1	3315.46	1.258	1346.23	40.6	745.02	22.47	87.74	2.65	513.47	15.49	225.28	6.79	110.33	3.33	114.95	3.47	0	0	1743.95	52.6	0.1673	All Bact	1.6218	1.9398	53.4572	All Pre16:1	17.154
302	NC	2022	wheat	3	30dap	0	412	77	0	109	4492.24	1.347	1679.69	37.39	888.55	19.78	102.23	2.28	688.91	15.34	399.51	8.89	221.74	4.94	177.77	3.96	8.1	0.18	2404.94	53.54	0.2378	0.0048	1.4382	1.8822	34.87	All Pre16:1	10.6745
303	NC	2022	fallow	3	30dap	0	283	52	0	85.5	2372.26	1.369	1236.84	52.14	553.83	23.35	284.31	11.98	398.69	16.81	153.83	6.48	68.61	2.89	85.21	3.59	0	0	981.6	41.38	0.1244	All Bact	2.1023	2.6897	106.516	All Pre16:1	All Pre18:1
304	NC	2022	mix	3	30dap	0	258	26	0	94.9	2867.79	1.236	913.66	31.86	585.29	20.41	75.55	2.63	252.82	8.82	153.09	5.34	75.52	2.63	77.57	2.7	0	0	1801.05	62.8	0.1676	All Bact	2.6139	3.2497	69.2188	None Found	All Pre18:1
305	NC	2022	clover	3	30dap	0	489	77	0	91.8	4666.94	1.262	1745.75	37.41	987.97	21.17	97.47	2.09	660.31	14.15	297.01	6.36	144.53	3.1	152.48	3.27	7.29	0.16	2616.89	56.07	0.1701	0.0042	1.6438	2.2022	35.1249	All Pre16:1	16.7544
306	NC	2022	rye	3	30dap	0	567	77	0	82.3	2971.82	1.195	1001.83	33.71	594.65	20.01	61.91	2.08	345.27	11.62	135.66	4.56	61.49	2.07	74.17	2.5	0	0	1834.34	61.72	0.1354	All Bact	1.9016	2.9621	69.4879	All Pre16:1	All Pre18:1
401	NC	2022	rye	4	30dap	0	386	52	0	101	3961.87	1.378	1983.94	50.08	932.9	23.55	409.62	10.34	641.42	16.19	282.21	7.12	145.1	3.66	137.12	3.46	0	0	1695.72	42.8	0.1422	All Bact	2.0931	2.6592	40.7344	All Pre16:1	27.7773
402	NC	2022	clover	4	30dap	0	721	77	0	94.9	3723.18	1.391	1988.47	53.41	941.24	25.28	433.46	11.64	613.77	16.49	280.13	7.52	151.57	4.07	128.57	3.45	4.88	0.13	1449.7	38.94	0.1409	0.0025	2.2398	2.4909	42.7652	All Pre16:1	7.864
403	NC	2022	radish	4	30dap	0	258	26	0	79.2	3606.04	1.259	1532.64	42.5	861.29	23.88	101.67	2.82	569.68	15.8	248.75	6.9	143.2	3.97	105.55	2.93	2.76	0.08	1821.9	50.52	0.1623	0.0018	1.6904	1.8586	97.1899	All Pre16:1	15.2176
404	NC	2022	wheat	4	30dap	0	483	97	0	94.9	3721.86	1.442	1871.06	50.27	854.94	22.97	377.62	10.15	638.5	17.16	350.97	9.43	162.18	4.36	188.79	5.07	6.07	0.16	1493.76	40.13	0.1876	0.0032	1.9304	2.2042	21.8699	All Pre16:1	8.7031
405	NC	2022	mix	4	30dap	26	218	38	0	94.9	5181.39	1.234	2252.04	43.46	1440.68	27.8	165.93	3.2	645.43	12.46	384.78	7.43	234.9	4.53	149.88	2.89	2.85	0.05	2541.72	49.05	0.1709	0.0013	2.4892	2.2349	41.3862	None Found	23.033
406	NC	2022	fallow	4	30dap	0	243	38	0	91.8	7013.39	1.465	3555.97	50.7	1669.96	23.81	749.28	10.68	1136.73	16.21	731.86	10.44	316.54	4.51	415.32	5.92	20	0.29	2705.57	38.58	0.2058	0.0056	2.1282	2.1556	15.9445	All Pre16:1	6.7968
501	NC	2022	fallow	5	30dap	26	115	38	0	117	5578.76	1.274	2477.52	44.41	1394.48	25	169.93	3.05	913.11	16.37	408.87	7.33	207.62	3.72	201.25	3.61	8.53	0.15	2683.84	48.11	0.165	0.0034	1.7133	1.5781	67.6563	All Pre16:1	11.3914
502	NC	2022	rye	5	30dap	26	192	26	0	65.1	7018.88	1.335	3112.72	44.35	1635.65	23.3	186.61	2.66	1290.45	18.39	677.91	9.66	295.97	4.22	381.95	5.44	20.93	0.3	3207.32	45.7	0.2178	0.0067	1.4121	1.4085	27.3969	All Pre16:1	12.2489
503	NC	2022	clover	5	30dap	26	538	141	0	128	3605.33	1.335	1775.02	49.23	992.05	27.52	356.61	9.89	426.36	11.83	251.43	6.97	152	4.22	99.44	2.76	3.28	0.09	1575.59	43.7	0.1417	0.0019	3.1632	3.2486	106.39	None Found	18.4784
504	NC	2022	radish	5	30dap	38	230	77	0	77	4708.61	1.302	2496.53	53.02	1388.97	29.5	501.99	10.66	605.57	12.86	289.95	6.16	167.9	3.57	122.05	2.59	3.67	0.08	1918.46	40.74	0.1161	0.0015	3.1226	3.2046	44.0688	None Found	21.574
505	NC	2022	wheat	5	30dap	0	77	38	0	58.1	4037.08	1.243	2019.6	50.03	1170.84	29	389.79	9.66	458.97	11.37	197.07	4.88	120.27	2.98	76.8	1.9	0	0	1820.41	45.09	0.0976	All Bact	3.4003	4.1043	48.3967	None Found	19.8151
506	NC	2022	mix	5	30dap	13	115	13	0	52.7	5758.48	1.428	2943.07	51.11	1393.08	24.19	655.85	11.39	894.14	15.53	503.01	8.74	215.16	3.74	287.85	5	9.89	0.17	2302.51	39.98	0.1709	0.0034	2.2915	2.4882	15.3288	All Pre16:1	14.0115
101	NC	2022	fallow	1	84dap	0	77	38	0	67.5	4196.11	1.446	1849.36	44.07	815.81	19.44	421.04	10.03	612.51	14.6	329.75	7.86	124.07	2.96	205.69	4.9	7.39	0.18	2009.61	47.89	0.1783	0.004	2.0193	2.7168	16.3674	All Pre16:1	9.0984
102	NC	2022	rye	1	84dap	77	192	38	0	56.3	4839.11	1.374	2341.44	48.39	1103.52	22.8	403.38	8.34	834.54	17.25	339.15	7.01	168.39	3.48	170.75	3.53	5.15	0.11	2153.37	44.5	0.1448	0.0022	1.8057	2.5123	28.5601	All Pre16:1	16.3809
103	NC	2022	clover	1	84dap	0	154	77	0	88.6	4852.81	1.366	2348.35	48.39	1099.58	22.66	407.81	8.4	840.96	17.33	327.07	6.74	192.39	3.96	134.68	2.78	4.44	0.09	2172.95	44.78	0.1393	0.0019	1.7925	2.5064	39.8622	All Pre16:1	13.9835
104	NC	2022	radish	1	84dap	38	77	38	0	101	5999.24	1.441	2081.61	34.7	961.5	16.03	328.81	5.48	791.3	13.19	445.94	7.43	251.89	4.2	194.05	3.23	8.23	0.14	3463.45	57.73	0.2142	0.004	1.6306	3.2237	24.3286	All Pre16:1	150.85
105	NC	2022	wheat	1	84dap	38	230	77	0	101	6938.19	1.479	2668.26	38.46	1217.25	17.54	457.31	6.59	993.69	14.32	694.75	10.01	241.39	3.48	453.36	6.53	13.72	0.2	3561.46	51.33	0.2604	0.0051	1.6852	2.5665	13.5378	All Pre16:1	23.5242
106	NC	2022	mix	1	84dap	0	115	38	0	113	8316.82	1.47	3071.08	36.93	1448.79	17.42	540.39	6.5	1081.9	13.01	722.26	8.68	405.78	4.88	316.48	3.81	15.76	0.19	4507.72	54.2	0.2352	0.0051	1.8386	2.9304	22.8113	All Pre16:1	16.2577
201	NC	2022	clover	2	84dap	38	307	154	0	94.9	7462.15	1.505	2903.99	38.92	1294.77	17.35	586.45	7.86	1022.76	13.71	688.08	9.22	328.35	4.4	359.73	4.82	28.93	0.39	3841.15	51.48	0.2369	0.01	1.8394	2.682	17.3823	All Pre16:1	7.2664
202	NC	2022	mix	2	84dap	38	115	77	0	82.3	9191.21	1.483	3601.75	39.19	1691.07	18.4	699.83	7.61	1210.85	13.17	773.81	8.42	385.25	4.19	388.56	4.23	39.7	0.43	4775.94	51.96	0.2148	0.011	1.9746	2.841	15.8542	10.0981	7.3093
203	NC	2022	wheat	2	84dap	0	115	38	0	91.8	7879.77	1.496	2993.43	37.99	1429.68	18.14	593.28	7.53	970.48	12.32	773.47	9.82	445.48	5.65	327.99	4.16	17.66	0.22	4095.21	51.97	0.2584	0.0059	2.0845	2.8335	18.1696	7.1182	8.376
204	NC	2022	rye	2	84dap	38	115	115	0	4.1	8922.91	1.475	3695.75	41.42	1722.9	19.31	733.35	8.22	1239.51	13.89	762.36	8.54	367	4.11	395.36	4.43	35.41	0.4	4429.39	49.64	0.2063	0.0096	1.9816	2.6644	16.5584	All Pre16:1	9.9753
205	NC	2022	fallow	2	84dap	0	38	77	0	88.6	8334.8	1.552	3024.12	36.28	1347.52	16.17	596.85	7.16	1079.75	12.95	1122.34	13.47	366.44	4.4	755.9	9.07	30.61	0.37	4157.73	49.88	0.3711	0.0101	1.8008	2.3118	13.7845	9.3726	6.1691
206	NC	2022	radish	2	84dap	77	154	38	0	65.1	6010.94	1.395	2380.61	39.6	1087.5	18.09	390.91	6.5	902.2	15.01	384.12	6.39	217.42	3.62	166.7	2.77	8.58	0.14	3237.64	53.86	0.1614	0.0036	1.6387	3.0822	40.0871	All Pre16:1	24.6551
301	NC	2022	radish	3	84dap	77	115	38	0	98.1	6498.02	1.563	2343.89	36.07	1011.64	15.57	465.13	7.16	867.12	13.34	828.78	12.75	417.46	6.42	411.32	6.33	22.09	0.34	3303.26	50.83	0.3536	0.0094	1.7031	2.3815	14.3742	12.7266	5.7894
302	NC	2022	wheat	3	84dap	38	154	0	0	143	7268.93	1.544	2564.58	35.28	1176.16	16.18	506.33	6.97	882.09	12.14	827.81	11.39	466.49	6.42	361.32	4.97	24.09	0.33	3852.46	53	0.3228	0.0094	1.9074	2.5337	18.7241	All Pre16:1	13.3133
303	NC	2022	fallow	3	84dap	38	461	154	0	104	7645.63	1.425	2473.9	32.36	1271.68	16.63	517.66	6.77	684.57	8.95	442.45	5.79	200.51	2.62	241.93	3.16	15.02	0.2	4714.27	61.66	0.1788	0.0061	2.6138	4.382	22.313	All Pre16:1	14.7998
304	NC	2022	mix	3	84dap	38	115	38	0	113	8906.05	1.526	3355.37	37.68	1519.58	17.06	646.23	7.26	1189.56	13.36	985.91	11.07	366.25	4.11	619.65	6.96	34.22	0.38	4530.55	50.87	0.2938	0.0102	1.8207	2.5379	10.4383	5.9673	8.6751
305	NC	2022	clover	3	84dap	0	38	38	0	104	9495.34	1.568	3222.99	33.94	1408.76	14.84	568.03	5.98	1246.19	13.12	1289.45	13.58	807.96	8.51	481.49	5.07	46.18	0.49	4936.73	51.99	0.4001	0.0143	1.5863	2.2784	16.0679	11.6049	6.4384
306	NC	2022	rye	3	84dap	38	192	77	0	124	6870.19	1.491	2759.23	40.16	1194.07	17.38	461.78	6.72	1103.38	16.06	757.16	11.02	360.03	5.24	397.13	5.78	9.09	0.13	3344.72	48.68	0.2744	0.0033	1.5007	2.2807	21.7189	All Pre16:1	12.5197
401	NC	2022	rye	4	84dap	0	38	38	0	109	8511.42	1.513	3127.53	36.75	1489.2	17.5	629.41	7.39	1008.91	11.85	836.65	9.83	464.66	5.46	371.99	4.37	27.92	0.33	4519.33	53.1	0.2675	0.0089	2.0999	2.8557	21.8763	All Pre16:1	9.9258
402	NC	2022	clover	4	84dap	154	192	77	0	94.9	5688.68	1.388	1962.61	34.5	1066.74	18.75	328.05	5.77	567.82	9.98	429.54	7.55	310.41	5.46	119.12	2.09	0	0	3296.53	57.95	0.2189	All Bact	2.4564	3.9606	67.5016	None Found	46.0344
403	NC	2022	radish	4	84dap	38	77	38	0	72.2	8087.27	1.581	2525.17	31.22	997.58	12.34	388.03	4.8	1139.57	14.09	1259.99	15.58	657.34	8.13	602.64	7.45	35.39	0.44	4266.72	52.76	0.499	0.014	1.2159	2.0229	14.6068	All Pre16:1	9.2948
404	NC	2022	wheat	4	84dap	77	384	38	0	117	8414.89	1.562	2962.46	35.21	1333.95	15.85	515.86	6.13	1112.65	13.22	1047.25	12.45	477.78	5.68	569.47	6.77	47.74	0.57	4357.43	51.78	0.3535	0.0161	1.6625	2.3179	13.0174	All Pre16:1	14.2235
405	NC	2022	mix	4	84dap	38	115	38	0	128	7566.83	1.492	2948.8	38.97	1395.89	18.45	534.37	7.06	1018.54	13.46	747.47	9.88	437.44	5.78	310.03	4.1	23.12	0.31	3847.44	50.85	0.2535	0.0078	1.8951	2.6831	21.9169	All Pre16:1	14.7802
406	NC	2022	fallow	4	84dap	77	115	115	0	133	7991.41	1.548	3101.38	38.81	1410.87	17.65	643.68	8.05	1046.83	13.1	941.11	11.78	454.44	5.69	486.67	6.09	36.86	0.46	3912.06	48.95	0.3034	0.0119	1.9626	2.5522	14.4891	3.8308	3.5754
501	NC	2022	fallow	5	84dap	0	77	38	0	72.2	7919.95	1.396	3391.75	42.83	1558.19	19.67	616.62	7.79	1216.93	15.37	521.07	6.58	213.62	2.7	307.45	3.88	12.16	0.15	3994.98	50.44	0.1536	0.0036	1.7871	2.8854	20.8387	All Pre16:1	21.6479
502	NC	2022	rye	5	84dap	77	115	0	0	69.9	10074	1.459	4080.03	40.5	1814.6	18.01	654.35	6.5	1611.09	15.99	880	8.74	480.8	4.77	399.2	3.96	32.2	0.32	5081.74	50.44	0.2157	0.0079	1.5325	2.2934	24.2897	All Pre16:1	17.5654
503	NC	2022	clover	5	84dap	38	115	0	0	85.5	7141.86	1.457	2602.61	36.44	1286.21	18.01	445.54	6.24	870.86	12.19	581.47	8.14	359.33	5.03	222.14	3.11	19.7	0.28	3938.08	55.14	0.2234	0.0076	1.9886	2.8475	24.8508	All Pre16:1	24.2839
504	NC	2022	radish	5	84dap	115	192	192	0	65.1	9808.8	1.501	3496.26	35.64	1765.67	18	599.7	6.11	1130.89	11.53	1148.6	11.71	773.99	7.89	374.61	3.82	22.12	0.23	5141.81	52.42	0.3285	0.0063	2.0916	2.7379	28.5792	None Found	23.5558
505	NC	2022	wheat	5	84dap	38	422	38	0	69.9	11517.8	1.536	3962.51	34.4	1556.54	13.51	568.47	4.94	1837.5	15.95	1657.46	14.39	970.01	8.42	687.44	5.97	26.15	0.23	5871.69	50.98	0.4183	0.0066	1.1565	1.9337	35.3119	All Pre16:1	21.6733
506	NC	2022	mix	5	84dap	0	307	38	0	65.1	10125.5	1.52	3152.36	31.13	1468.21	14.5	471.92	4.66	1212.23	11.97	1229.04	12.14	808.41	7.98	420.63	4.15	19.11	0.19	5724.99	56.54	0.3899	0.0061	1.6005	2.6695	34.8855	None Found	33.2827
101	NC	2023	fallow	1	plant	25.6	166.4	76.8	0	56.3	1797.13	1.31	741.94	41.28	418.61	23.29	119.05	6.62	204.27	11.37	104.3	5.8	48.54	2.7	55.76	3.1	0	0	950.89	52.91	0.1406	All Bact	2.6321	4.0356	49.0845	All Pre16:1	24.6115	1	2.09	27	15.74	20	4.13	19	1.41	21.96	606.936	4570.9	1199.35
102	NC	2023	rye	1	plant	12.8	448	192	0	69.9	2534.51	1.294	1076.27	42.46	601.12	23.72	162.14	6.4	313.01	12.35	140.88	5.56	82.41	3.25	58.47	2.31	0	0	1317.36	51.98	0.1309	All Bact	2.4385	3.4911	37.1928	None Found	All Pre18:1	6	11.25	36	20.47	29	5.71	28	2.06	37.43	3267	5944.49	1658.18
103	NC	2023	clover	1	plant	25.6	409.6	115.2	0	82.3	2943.35	1.372	1248.62	42.42	672.41	22.85	204.73	6.96	371.47	12.62	225.96	7.68	127.58	4.33	98.39	3.34	0	0	1468.77	49.9	0.181	All Bact	2.3613	2.9269	25.375	None Found	All Pre18:1	8	12.95	34	23.48	20	3.96	30	1.79	40.39	3760.68	6818.59	1149.98
104	NC	2023	radish	1	plant	12.8	243.2	179.2	0	72.2	2452.24	1.362	1113.49	45.41	598.48	24.41	190.51	7.77	324.51	13.23	185.78	7.58	99.64	4.06	86.14	3.51	0	0	1152.97	47.02	0.1668	All Bact	2.4313	2.7443	23.9151	None Found	All Pre18:1	5	8.01	45	31.43	10	1.91	12	1.41	41.35	2326.1	9127.27	554.664
105	NC	2023	wheat	1	plant	0	204.8	102.4	0	72.2	1025.93	1.279	387.15	37.74	238.48	23.24	70.13	6.84	78.54	7.66	60.07	5.86	44.04	4.29	16.04	1.56	0	0	578.7	56.41	0.1552	All Bact	3.929	5.9388	All Mono	None Found	All Pre18:1	3	5.1	45	31.13	26	5.5	28	2.63	41.73	1481.04	9040.15	1597.2
106	NC	2023	mix	1	plant	25.6	294.4	204.8	0	101	5027.22	1.454	2065.88	41.09	867.41	17.25	291.02	5.79	907.46	18.05	567.22	11.28	321.8	6.4	245.43	4.88	0	0	2394.11	47.62	0.2746	All Bact	1.2766	1.9565	40.5794	All Pre16:1	30.6536	6	11.2	47	32.13	29	6.73	23	2.15	50.06	3252.48	9330.55	1954.39
201	NC	2023	clover	2	plant	0	875.5	128.75	0	85.5	2806.35	1.36	1135.69	40.47	543.95	19.38	158.55	5.65	433.19	15.44	187.51	6.68	86.06	3.07	101.45	3.62	0	0	1483.14	52.85	0.1651	All Bact	1.6217	2.8176	23.259	All Pre16:1	32.5619	3	5.87	23	12.35	25	3.89	21	1.76	22.11	1704.65	3586.44	1129.66
202	NC	2023	mix	2	plant	25.75	412	51.5	0	91.8	1686.98	1.28	697.99	41.37	392.46	23.26	109.29	6.48	196.24	11.63	83.46	4.95	46.92	2.78	36.54	2.17	0	0	905.54	53.68	0.1196	All Bact	2.5568	3.759	25.2806	None Found	All Pre18:1	5	8.18	36	21.92	30	6.69	25	2.25	36.79	2375.47	6365.57	1942.78
203	NC	2023	wheat	2	plant	0	463.5	77.25	0	72.2	1832.6	1.184	652.19	35.59	404.62	22.08	116.96	6.38	130.61	7.13	57.67	3.15	38.9	2.12	18.77	1.02	0	0	1122.74	61.26	0.0884	All Bact	3.9933	6.3258	All Mono	None Found	All Pre18:1	5	9.27	49	35.16	25	6.41	17	1.32	50.84	2692.01	10210.5	1861.46
204	NC	2023	rye	2	plant	51.5	334.75	283.25	0	69.9	1407.39	1.291	644.69	45.81	367.64	26.12	118.09	8.39	158.96	11.29	81.14	5.77	50.69	3.6	30.45	2.16	0	0	681.57	48.43	0.1259	All Bact	3.0556	4.0652	All Mono	None Found	All Pre18:1	4	7.8	42	29.46	33	6.46	21	1.86	43.72	2265.12	8555.18	1875.98
205	NC	2023	fallow	2	plant	0	334.75	77.25	0	72.2	2218.29	1.505	889.28	40.09	463.62	20.9	131.36	5.92	294.3	13.27	189.55	8.54	64.16	2.89	125.39	5.65	45.69	2.06	1093.78	49.31	0.2132	0.0514	2.0217	2.3595	4.2356	All Pre16:1	All Pre18:1	6	11.58	50	34.45	21	3.71	19	1.48	49.74	3362.83	10004.3	1077.38
206	NC	2023	radish	2	plant	0	283.25	154.5	0	85.5	2315.16	1.267	954.78	41.24	561.31	24.25	157.79	6.82	235.68	10.18	114.2	4.93	61.61	2.66	52.6	2.27	0	0	1246.17	53.83	0.1196	All Bact	3.0512	3.5844	11.5896	None Found	All Pre18:1	5	12.22	35	30.26	21	4.73	20	2.04	47.21	3548.69	8787.5	1373.59
301	NC	2023	radish	3	plant	51.5	566.5	154.5	0	104	2412.56	1.344	877.55	36.37	500.02	20.73	144.88	6.01	232.66	9.64	149.56	6.2	71.12	2.95	78.44	3.25	0	0	1385.45	57.43	0.1704	All Bact	2.7719	3.968	21.6539	None Found	All Pre18:1	1	2.73	54	40.4	23	5.46	19	2.15	48.59	792.792	11732.2	1585.58
302	NC	2023	wheat	3	plant	0	412	257.5	0	91.8	2055.21	1.327	751.2	36.55	420	20.44	124.67	6.07	206.53	10.05	113.41	5.52	66.86	3.25	46.55	2.26	0	0	1190.6	57.93	0.151	All Bact	2.6373	4.8275	38.0596	None Found	All Pre18:1	2	3.9	40	22.07	19	4.47	22	1.76	30.44	1132.56	6409.13	1298.09
303	NC	2023	fallow	3	plant	0	180.25	25.75	0	91.8	1136.51	1.227	480.79	42.3	293.54	25.83	95.17	8.37	92.07	8.1	51.48	4.53	34.06	3	17.43	1.53	0	0	604.25	53.17	0.1071	All Bact	4.2221	6.4604	All Mono	None Found	All Pre18:1	4	6.69	38	24.11	19	3.38	15	0.85	34.18	1942.78	7001.54	981.552
304	NC	2023	mix	3	plant	0	231.75	77.25	0	62.7	2445.73	1.381	813.5	33.26	411.34	16.82	121.37	4.96	280.79	11.48	151.79	6.21	88.55	3.62	63.25	2.59	0	0	1480.43	60.53	0.1866	All Bact	1.8972	4.2598	103.691	None Found	All Pre18:1	2	4.74	35	21.67	27	4.96	6	0.58	31.37	1376.5	6292.97	1440.38
305	NC	2023	clover	3	plant	25.75	592.25	128.75	0	79.2	1045.98	1.117	425.98	40.73	227.09	21.71	58.85	5.63	140.04	13.39	20.7	1.98	0	0	20.7	1.98	0	0	599.3	57.3	0.0486	All Bact	2.0418	5.1997	All Mono	None Found	All Pre18:1	7	15.13	50	39.74	31	5.98	15	0.92	60.85	4393.75	11540.5	1736.59
306	NC	2023	rye	3	plant	12.8	294.4	64	0	85.5	934.07	1.336	511.14	54.72	258.22	27.64	91.57	9.8	161.34	17.27	66.71	7.14	37.52	4.02	29.19	3.13	0	0	356.22	38.14	0.1305	All Bact	2.168	2.6054	All Mono	None Found	All Pre18:1	1	1.81	40	22.6	34	6.94	7	0.82	31.35	525.624	6563.04	2015.38
401	NC	2023	rye	4	plant	51.5	386.25	103	0	88.6	832.89	1.299	385.79	46.32	212.97	25.57	70.23	8.43	102.59	12.32	49.63	5.96	36.05	4.33	13.59	1.63	0	0	397.47	47.72	0.1287	All Bact	2.7606	4.152	All Mono	None Found	All Pre18:1	0	0	40	24.81	22	3.99	13	1.19	28.8	0	7204.82	1158.7
402	NC	2023	clover	4	plant	25.75	412	51.5	0	104	1474.57	1.374	671.65	45.55	361.48	24.51	114.61	7.77	195.57	13.26	121.79	8.26	72.29	4.9	49.5	3.36	0	0	681.13	46.19	0.1813	All Bact	2.4344	3.1702	67.9558	None Found	All Pre18:1	3	4.83	55	28.21	26	3.89	13	0.87	36.93	1402.63	8192.18	1129.66
403	NC	2023	radish	4	plant	0	283.25	154.5	0	98.1	941.19	1.378	449.77	47.79	232.38	24.69	81.45	8.65	135.94	14.44	76.49	8.13	44.78	4.76	31.7	3.37	0	0	414.94	44.09	0.1701	All Bact	2.3086	3.2478	136.16	None Found	All Pre18:1	0	0	30	18.13	21	4.26	13	1.3	22.39	0	5264.95	1237.1
404	NC	2023	wheat	4	plant	25.75	412	180.25	0	109	1551.08	1.428	590.72	38.08	309.36	19.94	101.89	6.57	179.48	11.57	151.13	9.74	107.15	6.91	43.97	2.84	0	0	809.23	52.17	0.2558	All Bact	2.2913	1.9601	97.7317	None Found	All Pre18:1	0	0	37	23.28	23	5.97	20	2.13	29.25	0	6760.51	1733.69
405	NC	2023	mix	4	plant	25.75	334.75	128.75	0	133	1947.44	1.431	857.53	44.03	445.98	22.9	145.64	7.48	265.91	13.65	211.34	10.85	137.25	7.05	74.1	3.8	0	0	878.56	45.11	0.2465	All Bact	2.2249	2.6177	54.351	None Found	All Pre18:1	0	0	38	26.06	23	4.35	8	0.92	30.41	0	7567.82	1263.24
406	NC	2023	fallow	4	plant	25.75	231.75	103	0	88.6	1546.87	1.33	708.56	45.81	385.3	24.91	122.26	7.9	201	12.99	100.97	6.53	56.72	3.67	44.25	2.86	0	0	737.33	47.67	0.1425	All Bact	2.5251	3.555	34.0879	None Found	All Pre18:1	4	7.56	45	30.46	23	4.46	17	1.48	42.48	2195.42	8845.58	1295.18
501	NC	2023	fallow	5	plant	25.75	180.25	103	0	91.8	2039.43	1.341	913.27	44.78	507.31	24.88	158.19	7.76	247.77	12.15	143.23	7.02	68.47	3.36	74.76	3.67	0	0	982.93	48.2	0.1568	All Bact	2.686	3.4127	31.1201	None Found	All Pre18:1	3	5.17	54	27.18	26	5.66	24	2.42	38.01	1501.37	7893.07	1643.66
502	NC	2023	rye	5	plant	0	309	103	0	98.1	1452.35	1.351	554.75	38.2	326.17	22.46	100.78	6.94	127.8	8.8	114.41	7.88	85.12	5.86	29.28	2.02	0	0	783.19	53.93	0.2062	All Bact	3.3408	4.5483	All Mono	None Found	All Pre18:1	2	3.64	21	12.38	31	7.11	19	1.56	23.13	1057.06	3595.15	2064.74
503	NC	2023	clover	5	plant	25.75	386.25	154.5	0	72.2	881.71	1.408	350.9	39.8	189.91	21.54	65.54	7.43	95.45	10.83	86.45	9.81	65.84	7.47	20.62	2.34	0	0	444.36	50.4	0.2464	All Bact	2.6761	3.7162	All Mono	None Found	All Pre18:1	2	3.77	20	11.09	21	4.24	8	1.04	19.1	1094.81	3220.54	1231.3
504	NC	2023	radish	5	plant	25.75	334.75	25.75	0	85.5	1713.32	1.377	701.92	40.97	377.36	22.02	122.34	7.14	202.22	11.8	126.49	7.38	70.88	4.14	55.61	3.25	0	0	884.91	51.65	0.1802	All Bact	2.471	3.9462	49.294	None Found	All Pre18:1	1	1.58	23	12.95	20	5.65	17	1.42	20.18	458.832	3760.68	1640.76
505	NC	2023	wheat	5	plant	51.5	566.5	309	0	79.2	996.85	1.456	255.59	25.64	122.31	12.27	45.83	4.6	87.45	8.77	100.48	10.08	84.52	8.48	15.96	1.6	0	0	640.78	64.28	0.3931	All Bact	1.9228	4.1829	All Mono	None Found	All Pre18:1	2	3.68	41	25.06	20	5.12	21	2.21	33.86	1068.67	7277.42	1486.85
506	NC	2023	mix	5	plant	25.75	283.25	103	0	94.9	1604.05	1.442	584.1	36.41	312.84	19.5	99.23	6.19	172.03	10.72	167.33	10.43	115.92	7.23	51.41	3.2	0	0	852.62	53.15	0.2865	All Bact	2.3954	3.2863	62.2667	None Found	All Pre18:1	0	0	20	12.81	43	9.19	12	1.22	22	0	3720.02	2668.78
101	NC	2023	fallow	1	30dap	0	89.6	12.8	0	65.1	2438.81	1.198	644.92	26.44	396.8	16.27	130.77	5.36	117.35	4.81	59.71	2.45	38.89	1.59	20.82	0.85	0	0	1734.18	71.11	0.0926	All Bact	4.4956	10.8558	All Mono	None Found	All Pre18:1
102	NC	2023	rye	1	30dap	76.8	307.2	230.4	0	77	3101.67	1.348	934.64	30.13	500.19	16.13	149.02	4.8	285.43	9.2	147.99	4.77	69.98	2.26	78.01	2.51	0	0	2019.04	65.1	0.1583	All Bact	2.2745	5.3122	30.6878	None Found	All Pre18:1
103	NC	2023	clover	1	30dap	64	742.4	320	0	91.8	3069.68	1.357	1070.76	34.88	576.82	18.79	173.66	5.66	320.28	10.43	178.94	5.83	94.41	3.08	84.53	2.75	0	0	1819.98	59.29	0.1671	All Bact	2.3432	4.3407	31.4081	None Found	All Pre18:1
104	NC	2023	radish	1	30dap	64	601.6	281.6	0	88.6	3650.59	1.31	1248.6	34.2	682.46	18.69	205.19	5.62	360.95	9.89	163.54	4.48	77.48	2.12	86.05	2.36	0	0	2238.46	61.32	0.131	All Bact	2.4593	4.7214	30.8852	None Found	All Pre18:1
105	NC	2023	wheat	1	30dap	38.4	384	153.6	0	91.1	2230.78	1.306	800.14	35.87	441.66	19.8	141.56	6.35	216.92	9.72	100.78	4.52	52.35	2.35	48.44	2.17	0	0	1329.85	59.61	0.126	All Bact	2.6886	4.9337	87.2843	None Found	All Pre18:1
106	NC	2023	mix	1	30dap	89.6	614.4	140.8	0	124	3945.6	1.317	1441.71	36.54	817.21	20.71	245.84	6.23	378.66	9.6	208.97	5.3	122.83	3.11	86.14	2.18	0	0	2294.93	58.16	0.1449	All Bact	2.8074	4.6364	42.0777	None Found	All Pre18:1
201	NC	2023	clover	2	30dap	25.75	515	206	0	101	2743.49	1.259	835.22	30.44	505.48	18.42	159.86	5.83	169.87	6.19	104.95	3.83	70.69	2.58	34.26	1.25	0	0	1803.32	65.73	0.1257	All Bact	3.9168	7.5496	45.1879	None Found	All Pre18:1
202	NC	2023	mix	2	30dap	25.75	360.5	206	0	98.1	3242.69	1.24	936.67	28.89	581.54	17.93	171.97	5.3	183.16	5.65	115.73	3.57	78.14	2.41	37.6	1.16	0	0	2190.28	67.55	0.1236	All Bact	4.114	7.5738	25.4549	None Found	All Pre18:1
203	NC	2023	wheat	2	30dap	103	721	231.75	0	74.6	4090.08	1.368	1269.46	31.04	675.24	16.51	203.39	4.97	390.82	9.56	230.43	5.63	149.17	3.65	81.25	1.99	0	0	2590.2	63.33	0.1815	All Bact	2.2482	4.5707	39.1329	None Found	All Pre18:1
204	NC	2023	rye	2	30dap	77.25	412	206	0	54.5	2322.77	1.313	949.92	40.9	529.41	22.79	168.89	7.27	251.62	10.83	127.32	5.48	68.07	2.93	59.25	2.55	0	0	1245.53	53.62	0.134	All Bact	2.7753	4.314	38.7639	None Found	All Pre18:1
205	NC	2023	fallow	2	30dap	51.5	334.75	128.75	0	65.1	2099.43	1.347	567.75	27.04	325.85	15.52	105.26	5.01	136.64	6.51	100.64	4.79	66.99	3.19	33.65	1.6	0	0	1431.04	68.16	0.1773	All Bact	3.155	7.1169	All Mono	None Found	All Pre18:1
206	NC	2023	radish	2	30dap	0	309	128.75	0	101	1830.05	1.201	625.72	34.19	384	20.98	123.82	6.77	117.91	6.44	57.6	3.15	35.64	1.95	21.96	1.2	0	0	1146.72	62.66	0.0921	All Bact	4.3068	7.8029	26.7972	None Found	All Pre18:1
301	NC	2023	radish	3	30dap	25.75	283.25	206	0	62.7	1926.43	1.278	650.48	33.77	374.08	19.42	123.3	6.4	153.1	7.95	75.68	3.93	41.46	2.15	34.22	1.78	0	0	1200.28	62.31	0.1163	All Bact	3.2488	6.2878	72.4332	None Found	All Pre18:1
302	NC	2023	wheat	3	30dap	25.75	566.5	206	0	69.9	3612.02	1.358	1152.98	31.92	638.17	17.67	175.15	4.85	339.67	9.4	209.74	5.81	120.76	3.34	88.98	2.46	0	0	2249.3	62.27	0.1819	All Bact	2.3945	4.6343	35.5369	None Found	All Pre18:1
303	NC	2023	fallow	3	30dap	25.75	386.25	128.75	0	88.6	2963.98	1.311	958.47	32.34	550.2	18.56	166.98	5.63	241.29	8.14	136.15	4.59	70.72	2.39	65.44	2.21	0	0	1869.35	63.07	0.1421	All Bact	2.9722	5.7864	23.7705	None Found	All Pre18:1
304	NC	2023	mix	3	30dap	77.25	746.75	231.75	0	91.8	3190.09	1.352	992.62	31.12	545.98	17.11	158.08	4.96	288.56	9.05	167.61	5.25	90.33	2.83	77.27	2.42	0	0	2029.86	63.63	0.1689	All Bact	2.4399	5.0601	36.6856	None Found	All Pre18:1
305	NC	2023	clover	3	30dap	25.75	309	128.75	0	98.1	3302.89	1.455	1056.4	31.98	553.39	16.75	180.55	5.47	322.47	9.76	252.47	7.64	157.92	4.78	94.55	2.86	7.67	0.23	1986.35	60.14	0.239	0.0073	2.276	3.8461	31.5779	None Found	All Pre18:1
306	NC	2023	rye	3	30dap	51.5	952.75	309	0	62.7	2716.87	1.368	1068.77	39.34	565.5	20.81	173.52	6.39	329.76	12.14	185.44	6.83	104.55	3.85	80.89	2.98	0	0	1462.66	53.84	0.1735	All Bact	2.2411	3.5455	45.7554	None Found	All Pre18:1
401	NC	2023	rye	4	30dap	103	334.75	128.75	0	52.7	3516.36	1.414	1184.8	33.69	566.33	16.11	186.9	5.32	431.56	12.27	249.93	7.11	154.62	4.4	95.31	2.71	0	0	2081.64	59.2	0.2109	All Bact	1.7454	3.653	117.557	None Found	All Pre18:1
402	NC	2023	clover	4	30dap	51.5	927	566.5	0	124	4882.53	1.42	1793.34	36.73	903.44	18.5	279.71	5.73	610.19	12.5	420.54	8.61	276.98	5.67	143.56	2.94	0	0	2668.64	54.66	0.2345	All Bact	1.939	3.0981	42.7408	None Found	52.1923
403	NC	2023	radish	4	30dap	77.25	489.25	180.25	0	77	1335.4	1.306	646.67	48.43	341.56	25.58	113.8	8.52	191.31	14.33	77.47	5.8	49.34	3.69	28.13	2.11	0	0	611.26	45.77	0.1198	All Bact	2.3802	3.6304	All Mono	None Found	All Pre18:1
404	NC	2023	wheat	4	30dap	51.5	360.5	206	0	98.1	4978.04	1.461	1528.76	30.71	760.09	15.27	229.89	4.62	538.78	10.82	475.4	9.55	318.09	6.39	157.31	3.16	0	0	2973.88	59.74	0.311	All Bact	1.8374	3.3905	48.5752	None Found	All Pre18:1
405	NC	2023	mix	4	30dap	103	334.75	180.25	0	82.3	3460.98	1.405	1306.85	37.76	675.9	19.53	226.55	6.55	404.4	11.68	268.77	7.77	169.29	4.89	99.48	2.87	0	0	1885.35	54.47	0.2057	All Bact	2.2316	3.5164	76.9154	None Found	All Pre18:1
406	NC	2023	fallow	4	30dap	51.5	283.25	154.5	0	72.2	2519.37	1.308	814.43	32.33	436.04	17.31	141.89	5.63	236.49	9.39	99.15	3.94	49.8	1.98	49.36	1.96	0	0	1605.79	63.74	0.1217	All Bact	2.4438	5.9195	All Mono	None Found	All Pre18:1
501	NC	2023	fallow	5	30dap	51.5	180.25	154.5	0	98.1	1972.57	1.244	979.79	49.67	561.65	28.47	203.21	10.3	214.92	10.9	91.14	4.62	50.62	2.57	40.52	2.05	0	0	901.64	45.71	0.093	All Bact	3.5588	4.1387	51.6305	None Found	All Pre18:1
502	NC	2023	rye	5	30dap	77.25	566.5	257.5	0	72.2	4829.69	1.408	1949.21	40.36	830.17	17.19	292.4	6.05	826.64	17.12	362.04	7.5	184.3	3.82	177.74	3.68	4.68	0.1	2513.76	52.05	0.1857	0.0024	1.358	2.6403	27.2412	All Pre16:1	25.1464
503	NC	2023	clover	5	30dap	51.5	489.25	334.75	0	67.5	2060.96	1.344	700.73	34	390.4	18.94	127.77	6.2	182.56	8.86	111.44	5.41	64.95	3.15	46.49	2.26	0	0	1248.8	60.59	0.159	All Bact	2.8384	4.7197	25.2363	None Found	All Pre18:1
504	NC	2023	radish	5	30dap	51.5	257.5	128.75	0	88.6	3254.07	1.383	1084.48	33.33	563.29	17.31	185.96	5.71	335.23	10.3	193.66	5.95	87.36	2.68	106.29	3.27	0	0	1975.94	60.72	0.1786	All Bact	2.235	4.3569	28.7048	None Found	All Pre18:1
505	NC	2023	wheat	5	30dap	103	566.5	257.5	0	101	4213.56	1.38	1520.7	36.09	793.94	18.84	248.89	5.91	477.87	11.34	275.23	6.53	149.71	3.55	125.52	2.98	0	0	2417.63	57.38	0.181	All Bact	2.1822	3.8374	30.3594	None Found	67.2573
506	NC	2023	mix	5	30dap	25.75	334.75	77.25	0	85.5	3825.36	1.364	1221.72	31.94	642.45	16.79	201.19	5.26	378.07	9.88	207.28	5.42	126.23	3.3	81.04	2.12	0	0	2396.36	62.64	0.1697	All Bact	2.2314	4.4044	57.0109	None Found	All Pre18:1
101	NC	2023	fallow	1	84dap	6.5	179.2	76.8	0	98.1	2537.74	1.15	935.35	36.86	426.68	16.81	112.23	4.42	396.44	15.62	63.21	2.49	0	0	63.21	2.49	0	0	1539.19	60.65	0.0676	All Bact	1.3594	4.3123	All Mono	None Found	All Pre18:1
102	NC	2023	rye	1	84dap	38.5	896	332.8	0	91.8	1539.85	1.286	547.97	35.59	326.02	21.17	99.48	6.46	122.47	7.95	76.07	4.94	50.48	3.28	25.58	1.66	0	0	915.82	59.47	0.1388	All Bact	3.4743	6.0693	All Mono	None Found	All Pre18:1
103	NC	2023	clover	1	84dap	26	665.6	204.8	0	98.1	3551.39	1.283	1151.02	32.41	307.26	8.65	109.46	3.08	734.3	20.68	956.67	26.94	70.83	1.99	885.85	24.94	0.71	0.02	1442.98	40.63	0.8312	0.0006	0.5675	1.0165	33.4097	All Pre16:1	All Pre18:1
104	NC	2023	radish	1	84dap	13	1254.4	384	0	77	3323.25	1.378	1485.65	44.7	672.5	20.24	242.51	7.3	570.63	17.17	254.91	7.67	76.1	2.29	178.81	5.38	0	0	1582.69	47.62	0.1716	All Bact	1.6035	2.4549	28.4006	None Found	All Pre18:1
105	NC	2023	wheat	1	84dap	26	128	128	0	101	4076.04	1.037	1829.07	44.87	376.64	9.24	113.98	2.8	1338.46	32.84	314.08	7.71	0	0	314.08	7.71	0	0	1932.88	47.42	0.1717	All Bact	0.3666	1.3831	423.255	None Found	All Pre18:1
106	NC	2023	mix	1	84dap	25.5	819.2	256	0	109	3150.4	1.42	1017.6	32.3	497.65	15.8	164.06	5.21	355.89	11.3	224.58	7.13	141.22	4.48	83.36	2.65	0	0	1908.23	60.57	0.2207	All Bact	1.8593	2.4524	92.3962	None Found	All Pre18:1
201	NC	2023	clover	2	84dap	153.5	1536	537.6	0	65.1	3243.07	1.292	1243.89	38.36	674.45	20.8	216.49	6.68	352.96	10.88	141.42	4.36	76.73	2.37	64.69	1.99	0	0	1857.76	57.28	0.1137	All Bact	2.5242	4.2874	71.4018	None Found	All Pre18:1
202	NC	2023	mix	2	84dap	141	332.8	204.8	0	88.6	1049.95	1.033	401.53	38.24	245.27	23.36	74.84	7.13	81.43	7.76	10.63	1.01	0	0	10.63	1.01	0	0	637.78	60.74	0.0265	All Bact	3.931	9.0014	All Mono	None Found	All Pre18:1
203	NC	2023	wheat	2	84dap	38.5	332.8	153.6	0	79.2	2427.41	1.133	777.38	32.03	420	17.3	128.01	5.27	229.37	9.45	38.51	1.59	0	0	38.51	1.59	0	0	1611.52	66.39	0.0495	All Bact	2.3892	7.0872	66.3611	None Found	All Pre18:1
204	NC	2023	rye	2	84dap	25.5	230.4	179.2	0	98.1	1649.63	1.268	599.83	36.36	353.13	21.41	113.48	6.88	133.22	8.08	70.58	4.28	40.04	2.43	30.54	1.85	0	0	979.22	59.36	0.1177	All Bact	3.5025	5.6686	77.6259	None Found	All Pre18:1
205	NC	2023	fallow	2	84dap	473.5	153.6	76.8	0	94.9	2398.48	1.378	875.75	36.51	253.8	10.58	89.24	3.72	532.71	22.21	462.76	19.29	65.03	2.71	397.73	16.58	1.7	0.07	1058.28	44.12	0.5284	0.0019	0.6439	1.2592	30.4265	All Pre16:1	All Pre18:1
206	NC	2023	radish	2	84dap	13	768	128	0	74.6	1604.06	1.441	491.67	30.65	262.68	16.38	100.69	6.28	128.3	8	123.38	7.69	78.23	4.88	45.15	2.81	0	0	989.02	61.66	0.2509	All Bact	2.8322	3.1077	63.5708	None Found	All Pre18:1
301	NC	2023	radish	3	84dap	140.5	460.8	128	0	79.2	1077.37	1.369	300.07	27.85	162.35	15.07	52.95	4.91	84.77	7.87	52.29	4.85	29.69	2.76	22.6	2.1	0	0	725	67.29	0.1743	All Bact	2.5399	4.3155	All Mono	None Found	All Pre18:1
302	NC	2023	wheat	3	84dap	77	972.8	179.2	0	98.1	1592.96	1.292	583.59	36.64	349.72	21.95	112.79	7.08	121.07	7.6	83.23	5.22	50.36	3.16	32.87	2.06	0	0	926.14	58.14	0.1426	All Bact	3.8202	3.394	238.59	None Found	All Pre18:1
303	NC	2023	fallow	3	84dap	64	1356.8	460.8	0	49.6	1730.74	1.336	622.65	35.98	342.17	19.77	119.25	6.89	161.22	9.32	89.94	5.2	48.92	2.83	41.02	2.37	0	0	1018.15	58.83	0.1445	All Bact	2.862	5.0225	75.7537	None Found	All Pre18:1
304	NC	2023	mix	3	84dap	51	512	102.4	0	72.2	2794.66	1.417	1400.04	50.1	604.33	21.62	236.68	8.47	559.04	20	247.89	8.87	119.35	4.27	128.53	4.6	4.42	0.16	1142.31	40.87	0.1771	0.0032	1.5044	1.993	24.5463	All Pre16:1	19.3677
305	NC	2023	clover	3	84dap	115.5	614.4	76.8	0	65.1	1683.99	1.326	746.96	44.36	407.59	24.2	141.55	8.41	197.81	11.75	100.7	5.98	52.45	3.11	48.25	2.87	0	0	836.34	49.66	0.1348	All Bact	2.7761	4.0083	28.0091	None Found	All Pre18:1
306	NC	2023	rye	3	84dap	13	537.6	102.4	0	65.1	2152.79	1.436	922.51	42.85	465.61	21.63	168.62	7.83	288.27	13.39	218.7	10.16	142.97	6.64	75.73	3.52	0	0	1011.58	46.99	0.2371	All Bact	2.2001	2.8145	46.3751	None Found	All Pre18:1
401	NC	2023	rye	4	84dap	128	640	204.8	0	62.7	3221.39	1.471	1372.63	42.61	590.12	18.32	228.41	7.09	554.09	17.2	357.19	11.09	202.59	6.29	154.61	4.8	1.35	0.04	1490.21	46.26	0.2602	0.001	1.4773	1.8832	36.4823	All Pre16:1	23.3083
402	NC	2023	clover	4	84dap	25.5	640	128	0	113	2452.17	1.376	985.19	40.18	487.01	19.86	154.57	6.3	343.61	14.01	167.94	6.85	81.93	3.34	86.01	3.51	0	0	1299.04	52.98	0.1705	All Bact	1.8672	3.2113	33.806	None Found	All Pre18:1
403	NC	2023	radish	4	84dap	204.5	332.8	358.4	0	72.2	1908.55	1.339	657.82	34.47	361.92	18.96	125.53	6.58	170.37	8.93	96.72	5.07	49.1	2.57	47.62	2.5	0	0	1154.01	60.47	0.147	All Bact	2.8612	5.6046	117.99	None Found	All Pre18:1
404	NC	2023	wheat	4	84dap	192	537.6	102.4	0	72.2	3098.1	1.454	1418.21	45.78	568.64	18.35	221.67	7.16	627.9	20.27	334.74	10.8	180.17	5.82	154.58	4.99	3.39	0.11	1341.76	43.31	0.236	0.0024	1.2587	1.8896	32.7861	All Pre16:1	All Pre18:1
405	NC	2023	mix	4	84dap	806.5	768	332.8	0	91.8	974.72	1.372	462.79	47.48	233.51	23.96	85.96	8.82	143.32	14.7	74.07	7.6	46.58	4.78	27.49	2.82	0	0	437.86	44.92	0.1601	All Bact	2.2291	3.3164	All Mono	None Found	All Pre18:1
406	NC	2023	fallow	4	84dap	51.5	1024	76.8	0	58.1	2662.41	1.501	1001.95	37.63	441.23	16.57	156.3	5.87	404.42	15.19	318.75	11.97	184.57	6.93	134.18	5.04	2.97	0.11	1338.74	50.28	0.3181	0.003	1.4775	2.1211	34.5654	All Pre16:1	22.397
501	NC	2023	fallow	5	84dap	76.5	793.6	128	0	79.2	1938.21	1.336	975.54	50.33	513.74	26.51	197.74	10.2	264.06	13.62	127.77	6.59	62.24	3.21	65.52	3.38	0	0	834.9	43.08	0.131	All Bact	2.6944	3.2979	37.6614	None Found	All Pre18:1
502	NC	2023	rye	5	84dap	38.5	179.2	76.8	0	94.9	2006.67	1.373	907.25	45.21	476.93	23.77	161.87	8.07	268.45	13.38	153	7.62	71.54	3.56	81.46	4.06	0	0	946.43	47.16	0.1686	All Bact	2.3796	3.4654	40.1765	None Found	All Pre18:1
503	NC	2023	clover	5	84dap	333	614.4	102.4	0	72.2	1659.17	1.332	705.3	42.51	380.61	22.94	138.2	8.33	186.49	11.24	95.72	5.77	52.34	3.15	43.38	2.61	0	0	858.14	51.72	0.1357	All Bact	2.782	4.2152	81.68	None Found	All Pre18:1
504	NC	2023	radish	5	84dap	38.5	409.6	153.6	0	58.1	938.23	1.398	407.3	43.41	164	17.48	63.5	6.77	179.8	19.16	75.91	8.09	31.13	3.32	44.78	4.77	0	0	455.03	48.5	0.1864	All Bact	1.2653	2.5344	29.2553	All Pre16:1	All Pre18:1
505	NC	2023	wheat	5	84dap	179.5	614.4	102.4	0	79.2	1536.64	1.353	822.75	53.54	341.54	22.23	126.43	8.23	354.77	23.09	117.97	7.68	59.79	3.89	58.18	3.79	0	0	595.93	38.78	0.1434	All Bact	1.3191	1.9427	88.4563	All Pre16:1	All Pre18:1
506	NC	2023	mix	5	84dap	102.5	486.4	102.4	0	88.6	1160.92	1.321	576.13	49.63	306.75	26.42	118.22	10.18	151.17	13.02	70.94	6.11	41.87	3.61	29.07	2.5	0	0	513.85	44.26	0.1231	All Bact	2.8113	3.9558	All Mono	None Found	All Pre18:1
[truncated: 51 more columns]

## Sheet: readme
	timing
	plant	at plant
	30dap	30 days after planting
	84dap	84 days after planting
	RKN	root-knot nematodes/ 100cc soil
	bacterial	bacterivores/ 100cc soil
	fungal	fungivores/ 100cc soil
	predator	predators/ 100cc soil
	solvitappm	Solvita CO2 burst respiration values in ppm
	trtj_count	number of jumbos in treated row
	trtj_weight	weight of jumbos in treated row
	trtcount_1	number of number ones in treated row
	trtweight_1	weight of number ones in treated row
	trtca_count	number of canners in treated row
	trtca_weight	weight of canners in treated row
	trtcu_count	number of culls in treated row
	trtcu_weight	weight of culls in treated row
	trtmar_weight	weight of marketable yield (sum of weights of jumbos, number ones, and canners) in treated row
	trtj_a	weight of jumbos per acre in treated row
	trto_a	weight of number ones per acre in treated row
	trtca_a	weight of canners per acre in treated row
	trtvalue_j	$ value of jumbos per acre in treated row						jumbos	0.29/ lb
	trtvalue_o	$ value of number ones per acre in treated row						number ones	0.7/ lb
	trtvalue_ca	$ value of canners per acre in treated row						canners	0.15/ lb
	trtvalue_mar	$ value of marketable yield per acre in treated row
	trtmar_hectare	$ value of marketable yield (kg/ha) in treated row
	untj_count	number of jumbos in untreated row
	untj_weight	weight of jumbos in untreated row				lbs
	untcount_1	number of number ones in untreated row
	untweight_1	weight of number ones in untreated row				lbs
	untca_count	number of canners in untreated row
	untca_weight	weight of canners in untreated row				lbs
	untcu_count	number of culls in untreated row
	untcu_weight	weight of culls in untreated row				lbs
	untmar_weight	weight (lbs) of marketable yield (sum of weights of jumbos, number ones, and canners) in untreated row
	untj_a	weight of jumbos per acre in untreated row				lbs
	unto_a	weight of number ones per acre in untreated row				lbs
	untca_a	weight of canners per acre in untreated row				lbs
	untmar_a	weight (lbs) of marketable yield (sum of weights of jumbos, number ones, and canners) in untreated row
	untvalue_j	$ value of jumbos per acre in untreated row
	untvalue_o	$ value of number ones per acre in untreated row
	untvalue_ca	$ value of canners per acre in untreated row
	untvalue_mar	$ value of marketable yield per acre in untreated row
	untmar_hectare	$ value of marketable yield (kg/ha) in untreated row
	sumj_count	sum of number of jumbos from treated and untreated row
	sumj_weight	sum of weights of jumbos from treated and untreated row
	sumcount_1	sum of number of number ones from treated and untreated row
	sumweight_1	sum of weights of number ones from treated and untreated row
	sumca_count	sum of number of canners from treated and untreated row
	sumca_weight	sum of weights of canners from treated and untreated row
	sumcu_count	sum of number of culls from treated and untreated row
	sumcu_weight	sum of weights of culls from treated and untreated row
	summar_weight	weight (lbs) of marketable yield (sum of weights of jumbos, number ones, and canners) from treated and untreated row
	sumj_a	average of weight of jumbos from treated and untreated row adjusted to per acre basis
	sumo_a	average of weight of number ones from treated and untreated row adjusted to per acre basis
	sumca_a	average of weight of canners from treated and untreated row adjusted to per acre basis
	sumvalue_j	average of $ value of jumbos from treated and untreated row adjusted to per acre basis
	sumvalue_o	average of $ value of number ones from treated and untreated row adjusted to per acre basis
	sumvalue_ca	average of $ value of canners from treated and untreated row adjusted to per acre basis
	sumvalue_mar	average of $ value of jumbos, number ones, and canners from treated and untreated row adjusted to per acre basis
	mar_hectare	average of $ value of jumbos, number ones, and canners from treated and untreated row adjusted to per hectare basis
	trtwds	incidence of WDS complex damage per number one grade sweetpotato from treated row
	trtwg	incidence of white grub damage per number one grade sweetpotato from treated row
	trtflea	incidence of sweetpotato flea beetle damage per number one grade sweetpotato from treated row
	trttotalinsect	sum of insect damage types from treated row
	untwds	incidence of WDS complex damage per number one grade sweetpotato from untreated row
	untwg	incidence of white grub damage per number one grade sweetpotato from untreated row
	untflea	incidence of sweetpotato flea beetle damage per number one grade sweetpotato from untreated row
	unttotalinsect	sum of insect damage types from untreated row
	sumwds	sum of WDS complex damage from treated and untreated row
	sumwg	sum of white grub damage from treated and untreated row
	sumflea	sum of sweetpotato flea beetle damage from treated and untreated row
	sumtotalinsect	sum of insect damage types from treated and untreated row
